# Supplementary material for: Identification of Novel Natural Product Inhibitors against Matrix Metalloproteinase 9 Using Quantum Mechanical Fragment Molecular Orbital-Based Virtual Screening Methods
Source: Int J Mol Sci. 2022 Apr 18;23(8):4438. doi: 10.3390/ijms23084438 (PMC9030947; doi:10.3390/ijms23084438)
Supplement: Supplementary file 1 [file ijms-23-04438-s001.zip]

Archive with 1 entries (1 files):
- ijms-1662958-supplementary.pdf
